# Supplementary material for: Biocatalytic Method for Producing an Affinity Resin for the Isolation of Immunoglobulins
Source: Biomolecules. 2024 Jul 14;14(7):849. doi: 10.3390/biom14070849 (PMC11274487; doi:10.3390/biom14070849)
Supplement: Supplementary file 1 [file biomolecules-14-00849-s001.zip]

Archive with 1 entries (1 files):
- biomolecules-3080047-supplementary.pdf
